# Supplementary material for: Rice and shine: a review of miRNA-mediated responses to abiotic stress in Oryza sativa, from drought to ionizing radiation
Source: Front Plant Sci. 2026 Jun 10;17:1828169. doi: 10.3389/fpls.2026.1828169 (PMC13290553; doi:10.3389/fpls.2026.1828169)
Supplement: Supplementary file 1 [file Table1.xlsx]

## Sheet: miRNA_families_abiotic_stress
Supplementary Table 1. Differentially expressed miRNAs in rice in response to abiotic stresses. Rows represent individual miRNA families, and columns represent abiotic stress conditions (i.e., drought, salt, cold, heat, heavy metals, nutrient deficiencies, IR, ROS). Individual heavy metals and nutrient deficiencies are shown as separate columns. Colors indicate miRNA expression responses: yellow,…
miRNA family	Drought	Salt	Cold	Heat	Cd	As	Cr	Al	N	P	S	Zn	IR	ROS	Validated target(s)	References
miR156	Up/down		Down	Up/down	Down	Up/down	Up	Down	Down				Up/down		SPL2, SPL3, SPL7, SPL9, SPL11, SPL12, SPL13, SPL14, SPL16, SPL17, HK5	(Xie et al., 2006; Jiao et al., 2010; Li et al., 2010; Lv et al., 2010; Miura et al., 2010; Ding et al., 2011; Jeong et al., 2011; Lima et al., 2011; Zhang et al., 2011; Nischal et al., 2012; Yu et al., 2012; Sailaja et al., 2014; Cui et al., 2015; Li et al., 2015; Wang et al., 2015; Bakhshi et al., 2016; Zhang et al., 2017a; Dai et al., 2018; Li et al., 2018; Dubey et al., 2020; Pandey et al., 2…
miR159	Up/down	Down		Up/down		Up/down	Up	Up/down							GAMYB, GAMYBL1	(Liu et al., 2009; Li et al., 2010; Barrera-Figueroa et al., 2012; Yu et al., 2012; Li et al., 2015; Pandey et al., 2015; Bakhshi et al., 2016; Balyan et al., 2017; Liu et al., 2017; Xu et al., 2017; Zhang et al., 2017a; Zhao et al., 2017; Dubey et al., 2020; Peng et al., 2020; Zhang et al., 2021; Kaur et al., 2023; Kumar et al., 2023)
miR160	Up	Down		Up/down		Up/down	Down	Up/down					Down		ARF8, ARF10, ARF13, ARF18, ARF22	(Li et al., 2010; Zhou et al., 2010b; Lima et al., 2011; Barrera-Figueroa et al., 2012; Yu et al., 2012; Bakhshi et al., 2014; Sailaja et al., 2014; Li et al., 2015; Bakhshi et al., 2016; Huang et al., 2016; Xu et al., 2017; Zhang et al., 2017a; Li et al., 2018; Dubey et al., 2020; Peng et al., 2020; Zhang et al., 2021; Feng et al., 2022)
miR162				Up/down	Down	Up				Up					DCL1, TRE1	(Liu et al., 2009; Zhou et al., 2010b; Ding et al., 2011; Yu et al., 2012; Sailaja et al., 2014; Li et al., 2015; Tian et al., 2015; Grewal et al., 2018; Zhang et al., 2021)
miR164	Up	Down		Up/down		Down			Down				Up/down		OMTN1 - OMTN6, DBH, PSK3	(Zhang et al., 2011; Liu and Zhang, 2012; Macovei and Tuteja, 2012; Nischal et al., 2012; Yu et al., 2012; Macovei and Tuteja, 2013; Bakhshi et al., 2014; Fang et al., 2014; Li et al., 2015; Sharma et al., 2015a; Liu et al., 2017; Jiang et al., 2019; Peng et al., 2020; Zhou et al., 2020; Zhang et al., 2021; Kaur et al., 2023)
miR166	Down	Down	Up/down	Up/down	Down	Up/down	Up	Up	Down	Down	Down		Down		HOX9, HOX10, HOX32, HOX3, SGT1, EIN2.1	(Liu et al., 2009; Lv et al., 2010; Zhou et al., 2010b; Ding et al., 2011; Lima et al., 2011; Barrera-Figueroa et al., 2012; Liu and Zhang, 2012; Nischal et al., 2012; Yu et al., 2012; Li et al., 2015; Liu et al., 2017; Zhang et al., 2017a; Ding et al., 2018; Li et al., 2018; Salvador-Guirao et al., 2018; Zhang et al., 2018a; Dubey et al., 2020; Peng et al., 2020; Zhang et al., 2021)
miR167	Up	Down	Down	Up/down		Up/down			Up/down	Up/down	Up/down				ARF8, ARF12, ARF17, ARF25, MSH2	(Yang, 2006; Liu et al., 2009, 2017; Li et al., 2010, 2015, 2020; Lv et al., 2010; Barrera-Figueroa et al., 2012; Liu and Zhang, 2012; Nischal et al., 2012; Yu et al., 2012; Bakhshi et al., 2014; Sailaja et al., 2014; Grewal et al., 2018; Peng et al., 2020; Zhang et al., 2021; Zhao et al., 2023)
miR168	Up/down	Up	Down	Up/down	Down	Up/down		Up	Down						AGO1, AGO18, OFP3, NPF2.4	(Liu et al., 2009; Lv et al., 2010; Zhou et al., 2010a, 2010b; Ding et al., 2011; Lima et al., 2011; Nischal et al., 2012; Yu et al., 2012; Sailaja et al., 2014; Bakhshi et al., 2016; Liu et al., 2017; Peng et al., 2020; Zhou et al., 2020; Wang et al., 2021a; Wan et al., 2022; Zhou et al., 2022a; Xia et al., 2023)
miR169	Up/Down	Up	Down	Up/down		Up/down	Down	Down	Down					Up	NF-YA1, NF-YA2, NF-YA3, NF-YA4, NF-YA6, NF-YA10, NF-YA11	(Zhao et al., 2007, 2009; Liu et al., 2009, 2017; Lv et al., 2010; Zhou et al., 2010a, 2010b; Li et al., 2011, 2015, 2017; Lima et al., 2011; Liu, 2012; Liu and Zhang, 2012; Nischal et al., 2012; Sailaja et al., 2014; Bakhshi et al., 2016; Yu et al., 2018; Dubey et al., 2020; Peng et al., 2020; Zhang et al., 2021)
miR171	Up/down	Up/down	Down	Up	Down	Up/down	Up/down					Up			HAM1 - HAM4, BGLU11, MSH3	(Li et al., 2010; Lv et al., 2010; Zhou et al., 2010b, 2010a; Ding et al., 2011; Liu and Zhang, 2012; Yu et al., 2012; Fan et al., 2015; Li et al., 2015; Pandey et al., 2015; Sharma et al., 2015a; Bakhshi et al., 2016; Yang et al., 2017; Zeng et al., 2019; Dubey et al., 2020; Zhang et al., 2021; Um et al., 2022; Zhang et al., 2024)
miR172				Down		Up/down		Down							IDS1, RSR1	(Liu et al., 2009; Li et al., 2010; Zhou et al., 2010a, 2010b; Lima et al., 2011; Liu and Zhang, 2012; Yu et al., 2012; Zhang et al., 2017a; Peng et al., 2020)
miR319	Up/down	Down	Down	Up		Up/down								Down	PCF5, PCF6, PCF8, TCP21, GAMYB	(Lv et al., 2010; Zhou et al., 2010a, 2010b; Li et al., 2011; Barrera-Figueroa et al., 2012; Liu and Zhang, 2012; Yu et al., 2012; Mutum et al., 2013; Yang et al., 2013; Wang et al., 2014; Liu et al., 2017; Zhang et al., 2018b; Peng et al., 2020)
miR390	Down	Down		Up	Down	Up/down									SRK, ARF3	(Zhou et al., 2010b; Ding et al., 2011, 2016; Liu and Zhang, 2012; Yu et al., 2012; Li et al., 2015; Liu et al., 2017; Lu et al., 2018; Peng et al., 2020)
miR393	Up	Up	Up	Up/down		Up/down		Down							TIR1, AFB2	(Zhao et al., 2007; Zhou et al., 2010b; Gao et al., 2011; Lima et al., 2011; Barrera-Figueroa et al., 2012; Bian et al., 2012; Liu and Zhang, 2012; Xia et al., 2012; Yu et al., 2012; Li et al., 2015; Guo et al., 2016; Li et al., 2016b; Lu et al., 2018; Payne et al., 2023)
miR394		Down	Up			Up/down					Up				LC4	(Li et al., 2010; Barrera-Figueroa et al., 2012; Yu et al., 2012; Grewal et al., 2018; Qu et al., 2019)
miR395				Up/down		Down		Down			Up				APS1, SULTR2;1, SULTR2;2	(Guddeti et al., 2005; Jeong et al., 2011; Lima et al., 2011; Sharma et al., 2015a; Yuan et al., 2016; Peng et al., 2020; Zhang et al., 2021; Yang et al., 2022)
miR396	Up/down	Up/down	Up/down	Up/down	Down	Up/down	Up/down		Up/down	Down	Down				GRF3, GRF4, GRF6, GRF8, GRF10, TAF6	(Gao et al., 2010; Li et al., 2010; Ding et al., 2011; Barrera-Figueroa et al., 2012; Liu and Zhang, 2012; Yu et al., 2012; Liu et al., 2014; Che et al., 2015; Duan et al., 2015; Gao et al., 2015; Li et al., 2015; Pandey et al., 2015; Sharma et al., 2015a; Bakhshi et al., 2016; Li et al., 2016a; Liu et al., 2017; Grewal et al., 2018; Dubey et al., 2020; Peng et al., 2020; Zhang et al., 2020a; Yan…
miR397	Up/down		Up	Up/down		Up	Up					Up		Up	LAC15	(Zhou et al., 2010a; Jeong et al., 2011; Li et al., 2011, 2015; Liu and Zhang, 2012; Zhang et al., 2013, 2021; Sailaja et al., 2014; Cheah et al., 2015; Maeda et al., 2016; Balyan et al., 2017; Liu et al., 2017; Zeng et al., 2019; Dubey et al., 2020; Kaur et al., 2023)
miR398	Up/down	Down	Up	Up/down		Down		Down	Up			Up	Up		CSD1, CSD2, CCS, SODCC2, SBP	(Wu et al., 2009; Zhou et al., 2010b; Lima et al., 2011; Lu et al., 2011; Sailaja et al., 2014; Cheah et al., 2015; Li et al., 2015; Pandey et al., 2015; Maeda et al., 2016; Balyan et al., 2017; Xu et al., 2017; Zhang et al., 2017a; Li et al., 2018; Zeng et al., 2019; Zhang et al., 2021; Payne and Sunkar, 2025)
miR399				Up/down		Up/down		Up		Up			Down		LTN1	(Bari et al., 2006; Hu et al., 2011; Jeong et al., 2011; Lima et al., 2011; Cai et al., 2012; Hu et al., 2015; Li et al., 2015; Pandey et al., 2015; Sharma et al., 2015a; Kwon et al., 2016; Grewal et al., 2018; Li et al., 2018; Peng et al., 2020)
miR408	Up/down	Up/down	Up	Up		Up	Down	Down					Up	Up	UCL7, UCL8, UCL9, UCL30, UCL31, IAA6, E2F3, ERF7, ERF106, LPR1, RDD4, DSHCT	(Zhou et al., 2010b; Li et al., 2011; Lima et al., 2011; Liu and Zhang, 2012; Macovei and Tuteja, 2012, 2013; Mutum et al., 2013; Cheah et al., 2015; Sharma et al., 2015a; Maeda et al., 2016; Balyan et al., 2017; Zhang et al., 2017b; Sun et al., 2018; Dubey et al., 2020; Peng et al., 2020; Yang et al., 2021; Zhang et al., 2021; Balyan et al., 2023)
miR414		Down		Up									Up		ABP, ALT1	(Macovei and Tuteja, 2012, 2013; Peng et al., 2020; Zhou et al., 2022b)
miR415				Up		Down		Down								(Lima et al., 2011; Pandey et al., 2015; Peng et al., 2020)
miR418				Down												(Peng et al., 2020)
miR419				Down												(Peng et al., 2020)
miR426				Down				Down								(Lima et al., 2011; Peng et al., 2020)
miR435	Up/down			Down												(Balyan et al., 2017; Peng et al., 2020)
miR437				Down												(Peng et al., 2020)
miR439				Down												(Peng et al., 2020)
miR440				Down												(Peng et al., 2020)
miR444	Up		Down	Up/down	Down	Up	Down		Up	Up					MADS23, MADS25, MADS27, MADS57, MADS61, DLN204, STN7, HSFA1, MDH3.1	(Lu et al., 2008; Wu et al., 2009; Li et al., 2010; Lv et al., 2010; Zhou et al., 2010b, 2022b; Ding et al., 2011; Liu and Zhang, 2012; Yu et al., 2012; Yan et al., 2014; Dubey et al., 2020; Jiao et al., 2020; Pachamuthu et al., 2022; Kaur et al., 2023; Payne et al., 2023; Qiu et al., 2025)
miR528	Up/down	Up/down	Down	Up/down	Up/down	Up/down		Up/down	Down			Up		Down	UCL23, D3, AAO2, SOD4, RFI2, LPR5, ZIP14	(Wu et al., 2009; Li et al., 2010; Zhou et al., 2010b; Ding et al., 2011; Li et al., 2011; Lima et al., 2011; Barrera-Figueroa et al., 2012; Liu and Zhang, 2012; Nischal et al., 2012; Liu et al., 2015; Sharma et al., 2015a; Bakhshi et al., 2016; Maeda et al., 2016; Balyan et al., 2017; Liu et al., 2017; Wu et al., 2017; Xu et al., 2017; Tang and Thompson, 2019; Yang et al., 2019; Zeng et al., 201…
miR529	Up		Up	Up/down		Down								Up	SPL2, SPL4, SPL7, SPL14, SPL16, SPL17, SPL18	(Zhou et al., 2010b; Barrera-Figueroa et al., 2012; Li et al., 2015; Sharma et al., 2015a; Wang et al., 2015; Bakhshi et al., 2016; Yue et al., 2017b, 2017a; Peng et al., 2020; Yan et al., 2021)
miR530	Up/down	Down	Up	Up					Down						PL3	(Barrera-Figueroa et al., 2012; Cai et al., 2012; Sun et al., 2015; Balyan et al., 2017; Peng et al., 2020; Sun et al., 2020b; Kumar et al., 2023)
miR531	Up/down		Up	Up											BGLU2	(Maeda et al., 2016; Peng et al., 2020; Kumar et al., 2023)
miR535	Up	Up	Up	Up	Up/down	Up/down			Down						SPL4, SPL7, SPL11, SPL12, SPL14, SPL16, SPL19	(Lv et al., 2010; Nischal et al., 2012; Yu et al., 2012; Li et al., 2015; Bakhshi et al., 2016; Sun et al., 2019, 2020a; Peng et al., 2020; Yue et al., 2020, 2023, 2024; Zhang et al., 2021, 2022)
miR808								Down								(Lima et al., 2011)
miR809	Down	Down	Down					Down								(Lima et al., 2011; Barrera-Figueroa et al., 2012)
miR810	Up		Up			Down										(Barrera-Figueroa et al., 2012; Liu and Zhang, 2012; Zhang et al., 2021)
miR811						Down										(Pandey et al., 2015)
miR812	Up/down		Up			Up/down						Down			CIPK10, ACO3, RLP1	(Jeong et al., 2011; Liu and Zhang, 2012; Yu et al., 2012; Pandey et al., 2015; Balyan et al., 2017; Zeng et al., 2019; Campo et al., 2021; Kaur et al., 2023)
miR813								Down								(Lima et al., 2011)
miR814												Up				(Zeng et al., 2019)
miR815						Down										(Liu and Zhang, 2012; Pandey et al., 2015)
miR817												Down				(Zeng et al., 2019)
miR818						Down						Up				(Liu and Zhang, 2012; Zeng et al., 2019)
miR819						Down		Up								(Lima et al., 2011; Liu and Zhang, 2012)
miR820	Up/down	Up/down		Up/down		Up/down			Down						DRM2, BGAL8	(Lu et al., 2008; Wu et al., 2010; Zhou et al., 2010b, 2022b; Jeong et al., 2011; Nischal et al., 2012; Yu et al., 2012; Nosaka et al., 2013; Sharma et al., 2015a, 2015b, 2021)
miR821						Down			Down							(Nischal et al., 2012; Pandey et al., 2015)
miR827		Up				Up				Up				Up	SPX-MFS1, SPX-MFS2	(Lin et al., 2010; Zhou et al., 2010b; Jeong et al., 2011; Li et al., 2011; Liu and Zhang, 2012)
miR1318					Down	Down			Down						ACA11	(Ding et al., 2011; Liu and Zhang, 2012; Nischal et al., 2012)
miR1320			Down										Up		ERF096, SHL2	(Lv et al., 2010; Li et al., 2018; Sun et al., 2022; Wang et al., 2024)
miR1423						Up/down										(Yu et al., 2012)
miR1425	Up/down	Down	Down			Down								Up	PPR6, PPR9, RF1B	(Lacombe et al., 2008; Lu et al., 2008; Jeong et al., 2011; Li et al., 2011; Yu et al., 2012; Balyan et al., 2017)
miR1427						Down										(Liu and Zhang, 2012)
miR1428	Up/down					Down						Up			FBL62	(Lu et al., 2008; Yu et al., 2012; Zhang et al., 2017a; Li et al., 2019; Zeng et al., 2019)
miR1432	Up/down	Up/down	Up/down			Up/down			Down						ACOT, CaML2, EFH1, ACA9, ACA11	(Ding et al., 2011; Liu and Zhang, 2012; Nischal et al., 2012; Yu et al., 2012; Sharma et al., 2015a; Maeda et al., 2016; Zhao et al., 2019; Jia et al., 2021; Li et al., 2021; Dai et al., 2024; Luo et al., 2024)
miR1435			Up													(Lv et al., 2010)
miR1436				Up												(Mangrauthia et al., 2017)
miR1439				Up												(Mangrauthia et al., 2017)
miR1846	Up/down			Up/down		Up/down			Down	Up			Down			(Nischal et al., 2012; Li et al., 2015, 2018; Sharma et al., 2015a; Balyan et al., 2017; Grewal et al., 2018)
miR1850	Up/down		Up/down			Down									NH3, GSTU17	(Lv et al., 2010; Yu et al., 2012; Bakhshi et al., 2016; Zhao et al., 2022b; Shen et al., 2025)
miR1856			Up													(Barrera-Figueroa et al., 2012)
miR1860				Down												(Li et al., 2015)
miR1861	Up/down	Up		Up		Up/down						Down				(Liu and Zhang, 2012; Li et al., 2015; Sharma et al., 2015a; Bakhshi et al., 2016; Zeng et al., 2019; Ai et al., 2021; Kaur et al., 2023)
miR1862						Up/down									GBSSII	(Yu et al., 2012; Zheng et al., 2012)
miR1863												Up				(Zeng et al., 2019)
miR1866	Down	Down	Down	Up												(Barrera-Figueroa et al., 2012; Payne et al., 2023)
miR1867	Up														GBSSII	(Zheng et al., 2012; Payne et al., 2023)
miR1868			Up													(Lv et al., 2010)
miR1871	Up/down															(Balyan et al., 2017)
miR1874	Down		Down													(Barrera-Figueroa et al., 2012)
miR1875						Down										(Pandey et al., 2015)
miR1876			Down			Up			Down						ZOS11-06	(Lv et al., 2010; Nischal et al., 2012; Yu et al., 2012)
miR1877			Down													(Barrera-Figueroa et al., 2012)
miR1883							Down									(Dubey et al., 2020)
miR1884	Down		Down	Up/down												(Lv et al., 2010; Barrera-Figueroa et al., 2012; Sailaja et al., 2014)
miR2091	Up/down															(Kumar et al., 2023)
miR2096				Up												(Mangrauthia et al., 2017)
miR2102						Up										(Sharma et al., 2015a)
miR2106				Up		Up									qSHS5	(Yu et al., 2012; Mangrauthia et al., 2017; Zhang et al., 2021)
miR2118				Up												(Li et al., 2015)
miR2121						Down										(Liu and Zhang, 2012)
miR2123									Down							(Nischal et al., 2012)
miR2275	Up		Up												24PHAS	(Barrera-Figueroa et al., 2012; Song et al., 2012)
miR2871	Up	Up	Up													(Barrera-Figueroa et al., 2012)
miR2873						Up										(Yu et al., 2012)
miR2875				Up												(Mangrauthia et al., 2017)
miR2877							Up									(Dubey et al., 2020)
miR2878	Up/down															(Balyan et al., 2017)
miR2907						Up										(Sharma et al., 2015a)
miR2919	Up/down														GSK4, RRM1-19, RBOHE, UMAMIT15, HK3	(Kumar et al., 2023)
miR3979	Up/down					Down			Down						BTBZ1	(Jeong et al., 2011; Liu and Zhang, 2012; Bakhshi et al., 2016; Kumar et al., 2023)
miR3980						Down										(Pandey et al., 2015)
miR3981				Up												(Mangrauthia et al., 2017)
miR5072			Down				Up/down									(Maeda et al., 2016; Dubey et al., 2020)
miR5076				Up		Down										(Pandey et al., 2015; Mangrauthia et al., 2017)
miR5079				Up												(Mangrauthia et al., 2017)
miR5150				Up												(Payne et al., 2023)
miR5151				Up												(Mangrauthia et al., 2017)
miR5152												Up				(Zeng et al., 2019)
miR5161				Up												(Mangrauthia et al., 2017)
miR5484				Up												(Mangrauthia et al., 2017)
miR5485				Down												(Li et al., 2015)
miR5489				Up												(Li et al., 2015)
miR5497				Up												(Li et al., 2015)
miR5519				Up												(Li et al., 2015)
miR5525												Up				(Zeng et al., 2019)
miR5532												Up				(Zeng et al., 2019)
miR5534												Down				(Zeng et al., 2019)
miR5791				Up												(Li et al., 2015)
miR5792				Up												(Mangrauthia et al., 2017)
miR5812				Up												(Mangrauthia et al., 2017)
miR6246												Up				(Zeng et al., 2019)
miR6250						Up/down							Up			(Liu, 2012; Li et al., 2018)
miR6253				Up												(Mangrauthia et al., 2017)
miR6254						Up/down										(Liu, 2012)
References
Ai, B., Chen, Y., Zhao, M., Ding, G., Xie, J., and Zhang, F. (2021). Overexpression of miR1861h increases tolerance to salt stress in rice (Oryza sativa L.). Genet Resour Crop Evol 68, 87–92. doi: 10.1007/s10722-020-01045-9
Aycan, M., Nahar, L., Baslam, M., and Mitsui, T. (2023). B-type response regulator hst1 controls salinity tolerance in rice by regulating transcription factors and antioxidant mechanisms. Plant Physiology and Biochemistry 196, 542–555. doi: 10.1016/j.plaphy.2023.02.008
Bakhshi, B., Mohseni Fard, E., Nikpay, N., Ebrahimi, M. A., Bihamta, M. R., Mardi, M., et al. (2016). MicroRNA Signatures of Drought Signaling in Rice Root. PLoS ONE 11, e0156814. doi: 10.1371/journal.pone.0156814
Bakhshi, B., Salekdeh, G. H., Bihamta, M. R., and Tohidfar, M. (2014). Characterization of Three Key MicroRNAs in Rice Root Architecture under Drought Stress using In silico Analysis and Quantitative Real-time PCR. Biosci., Biotechnol. Res. Asia 11, 555–565. doi: 10.13005/bbra/1306
Balyan, S., Kansal, S., Jajo, R., Behere, P. R., Chatterjee, R., and Raghuvanshi, S. (2023). Delineating the tissue-mediated drought stress governed tuning of conserved miR408 and its targets in rice. Funct Integr Genomics 23, 187. doi: 10.1007/s10142-023-01111-2
Balyan, S., Kumar, M., Mutum, R. D., Raghuvanshi, U., Agarwal, P., Mathur, S., et al. (2017). Identification of miRNA-mediated drought responsive multi-tiered regulatory network in drought tolerant rice, Nagina 22. Sci Rep 7, 15446. doi: 10.1038/s41598-017-15450-1
Bari, R., Datt Pant, B., Stitt, M., and Scheible, W.-R. (2006). PHO2, MicroRNA399, and PHR1 Define a Phosphate-Signaling Pathway in Plants. Plant Physiology 141, 988–999. doi: 10.1104/pp.106.079707
Barrera-Figueroa, B. E., Gao, L., Wu, Z., Zhou, X., Zhu, J., Jin, H., et al. (2012). High throughput sequencing reveals novel and abiotic stress-regulated microRNAs in the inflorescences of rice. BMC Plant Biol 12, 132. doi: 10.1186/1471-2229-12-132
Bian, H., Xie, Y., Guo, F., Han, N., Ma, S., Zeng, Z., et al. (2012). Distinctive expression patterns and roles of the miRNA393/TIR1 homolog module in regulating flag leaf inclination and primary and crown root growth in rice ( Oryza sativa ). New Phytologist 196, 149–161. doi: 10.1111/j.1469-8137.2012.04248.x
Cai, H., Lu, Y., Xie, W., Zhu, T., and Lian, X. (2012). Transcriptome response to nitrogen starvation in rice. J Biosci 37, 731–747. doi: 10.1007/s12038-012-9242-2
Campo, S., Sánchez‐Sanuy, F., Camargo‐Ramírez, R., Gómez‐Ariza, J., Baldrich, P., Campos‐Soriano, L., et al. (2021). A novel Transposable element‐derived microRNA participates in plant immunity to rice blast disease. Plant Biotechnology Journal 19, 1798–1811. doi: 10.1111/pbi.13592
Che, R., Tong, H., Shi, B., Liu, Y., Fang, S., Liu, D., et al. (2015). Control of grain size and rice yield by GL2-mediated brassinosteroid responses. Nature Plants 2, 15195. doi: 10.1038/nplants.2015.195
Cheah, B. H., Nadarajah, K., Divate, M. D., and Wickneswari, R. (2015). Identification of four functionally important microRNA families with contrasting differential expression profiles between drought-tolerant and susceptible rice leaf at vegetative stage. BMC Genomics 16, 692. doi: 10.1186/s12864-015-1851-3
Cui, N., Sun, X., Sun, M., Jia, B., Duanmu, H., Lv, D., et al. (2015). Overexpression of OsmiR156k leads to reduced tolerance to cold stress in rice (Oryza Sativa). Mol Breeding 35, 214. doi: 10.1007/s11032-015-0402-6
Dai, Y., Feng, X., Liu, Z., Wang, M., Zhou, Y., Cui, L., et al. (2024). miR1432 negatively regulates cold tolerance by targeting OsACAs. Plant Cell & Environment 47, 5443–5456. doi: 10.1111/pce.15109
Dai, Z., Wang, J., Yang, X., Lu, H., Miao, X., and Shi, Z. (2018). Modulation of plant architecture by the miR156f–OsSPL7–OsGH3.8 pathway in rice. Journal of Experimental Botany 69, 5117–5130. doi: 10.1093/jxb/ery273
Ding, Y., Chen, Z., and Zhu, C. (2011). Microarray-based analysis of cadmium-responsive microRNAs in rice (Oryza sativa). Journal of Experimental Botany 62, 3563–3573. doi: 10.1093/jxb/err046
Ding, Y., Gong, S., Wang, Y., Wang, F., Bao, H., Sun, J., et al. (2018). MicroRNA166 Modulates Cadmium Tolerance and Accumulation in Rice. Plant Physiol. 177, 1691–1703. doi: 10.1104/pp.18.00485
Ding, Y., Ye, Y., Jiang, Z., Wang, Y., and Zhu, C. (2016). MicroRNA390 Is Involved in Cadmium Tolerance and Accumulation in Rice. Front. Plant Sci. 7. doi: 10.3389/fpls.2016.00235
Duan, P., Ni, S., Wang, J., Zhang, B., Xu, R., Wang, Y., et al. (2015). Regulation of OsGRF4 by OsmiR396 controls grain size and yield in rice. Nature Plants 2. doi: 10.1038/nplants.2015.203
Dubey, S., Saxena, S., Chauhan, A. S., Mathur, P., Rani, V., and Chakrabaroty, D. (2020). Identification and expression analysis of conserved microRNAs during short and prolonged chromium stress in rice (Oryza sativa). Environ Sci Pollut Res 27, 380–390. doi: 10.1007/s11356-019-06760-0
Fan, T., Li, X., Yang, W., Xia, K., Ouyang, J., and Zhang, M. (2015). Rice osa-miR171c Mediates Phase Change from Vegetative to Reproductive Development and Shoot Apical Meristem Maintenance by Repressing Four OsHAM Transcription Factors. PLoS ONE 10, e0125833. doi: 10.1371/journal.pone.0125833
Fang, Y., Xie, K., and Xiong, L. (2014). Conserved miR164-targeted NAC genes negatively regulate drought resistance in rice. Journal of Experimental Botany 65, 2119–2135. doi: 10.1093/jxb/eru072
Feng, Q., Wang, H., Yang, X., Hu, Z., Zhou, X., Xiang, L., et al. (2022). Osa‐miR160a confers broad‐spectrum resistance to fungal and bacterial pathogens in rice. New Phytologist 236, 2216–2232. doi: 10.1111/nph.18491
Gao, F., Wang, K., Liu, Y., Chen, Y., Chen, P., Shi, Z., et al. (2015). Blocking miR396 increases rice yield by shaping inflorescence architecture. Nature Plants 2, 15196. doi: 10.1038/nplants.2015.196
Gao, P., Bai, X., Yang, L., Lv, D., Li, Y., Cai, H., et al. (2010). Over-expression of osa-MIR396c decreases salt and alkali stress tolerance. Planta 231, 991–1001. doi: 10.1007/s00425-010-1104-2
Gao, P., Bai, X., Yang, L., Lv, D., Pan, X., Li, Y., et al. (2011). osa-MIR393: a salinity- and alkaline stress-related microRNA gene. Mol Biol Rep 38, 237–242. doi: 10.1007/s11033-010-0100-8
Grewal, R. K., Saraf, S., Deb, A., and Kundu, S. (2018). Differentially Expressed MicroRNAs Link Cellular Physiology to Phenotypic Changes in Rice Under Stress Conditions. Plant and Cell Physiology 59, 2143–2154. doi: 10.1093/pcp/pcy136
Guddeti, S., Zhang, D. C., Li, A. L., Leseberg, C. H., Kang, H., Li, X. G., et al. (2005). Molecular evolution of the rice miR395 gene family. Cell Res 15, 631–638. doi: 10.1038/sj.cr.7290333
Guo, F., Han, N., Xie, Y., Fang, K., Yang, Y., Zhu, M., et al. (2016). The miR393a/target module regulates seed germination and seedling establishment under submergence in rice ( Oryza sativa L.). Plant Cell & Environment 39, 2288–2302. doi: 10.1111/pce.12781
Hu, B., Wang, W., Deng, K., Li, H., Zhang, Z., Zhang, L., et al. (2015). MicroRNA399 is involved in multiple nutrient starvation responses in rice. Front. Plant Sci. 6. doi: 10.3389/fpls.2015.00188
Hu, B., Zhu, C., Li, F., Tang, J., Wang, Y., Lin, A., et al. (2011). LEAF TIP NECROSIS1 Plays a Pivotal Role in the Regulation of Multiple Phosphate Starvation Responses in Rice. Plant Physiology 156, 1101–1115. doi: 10.1104/pp.110.170209
Huang, J., Li, Z., and Zhao, D. (2016). Deregulation of the OsmiR160 Target Gene OsARF18 Causes Growth and Developmental Defects with an Alteration of Auxin Signaling in Rice. Sci Rep 6, 29938. doi: 10.1038/srep29938
Jeong, D.-H., Park, S., Zhai, J., Gurazada, S. G. R., De Paoli, E., Meyers, B. C., et al. (2011). Massive Analysis of Rice Small RNAs: Mechanistic Implications of Regulated MicroRNAs and Variants for Differential Target RNA Cleavage. The Plant Cell 23, 4185–4207. doi: 10.1105/tpc.111.089045
Jia, Y., Li, Q., Li, Y., Zhai, W., Jiang, G., and Li, C. (2021). Inducible Enrichment of Osa-miR1432 Confers Rice Bacterial Blight Resistance through Suppressing OsCaML2. IJMS 22, 11367. doi: 10.3390/ijms222111367
Jiang, D., Zhou, L., Chen, W., Ye, N., Xia, J., and Zhuang, C. (2019). Overexpression of a microRNA-targeted NAC transcription factor improves drought and salt tolerance in Rice via ABA-mediated pathways. Rice 12, 76. doi: 10.1186/s12284-019-0334-6
Jiao, X., Wang, H., Yan, J., Kong, X., Liu, Y., Chu, J., et al. (2020). Promotion of BR Biosynthesis by miR444 Is Required for Ammonium-Triggered Inhibition of Root Growth. Plant Physiol. 182, 1454–1466. doi: 10.1104/pp.19.00190
Jiao, Y., Wang, Y., Xue, D., Wang, J., Yan, M., Liu, G., et al. (2010). Regulation of OsSPL14 by OsmiR156 defines ideal plant architecture in rice. Nat Genet 42, 541–544. doi: 10.1038/ng.591
Kaur, S., Seem, K., Kumar, S., Kaundal, R., and Mohapatra, T. (2023). Comparative Genome-Wide Analysis of MicroRNAs and Their Target Genes in Roots of Contrasting Indica Rice Cultivars under Reproductive-Stage Drought. Genes 14, 1390. doi: 10.3390/genes14071390
Kumar, D., Ramkumar, M. K., Dutta, B., Kumar, A., Pandey, R., Jain, P. K., et al. (2023). Integration of miRNA dynamics and drought tolerant QTLs in rice reveals the role of miR2919 in drought stress response. BMC Genomics 24, 526. doi: 10.1186/s12864-023-09609-6
Kwon, E. J., Lee, M. K., Jeon, H., Hwang, J. M., Kim, J.-K., and Kim, M. (2016). Analysis of OsmiR399 expression and down-regulation of LTN1 by the multiple members of OsmiR399 family in rice. Appl Biol Chem 59, 623–630. doi: 10.1007/s13765-016-0203-6
Lacombe, S., Nagasaki, H., Santi, C., Duval, D., Piégu, B., Bangratz, M., et al. (2008). Identification of precursor transcripts for 6 novel miRNAs expands the diversity on the genomic organisation and expression of miRNA genes in rice. BMC Plant Biol 8. doi: 10.1186/1471-2229-8-123
Li, J., Wu, L. ‐Q., Zheng, W. ‐Y., Wang, R. ‐F., and Yang, L. ‐X. (2015). Genome‐Wide Identification of Micro RNA s Responsive to High Temperature in Rice ( O ryza sativa ) by High‐Throughput Deep Sequencing. J Agronomy Crop Science 201, 379–388. doi: 10.1111/jac.12114
Li, P., Yang, H., Wang, L., Liu, H., Huo, H., Zhang, C., et al. (2019). Physiological and Transcriptome Analyses Reveal Short-Term Responses and Formation of Memory Under Drought Stress in Rice. Front. Genet. 10. doi: 10.3389/fgene.2019.00055
Li, S., Gao, F., Xie, K., Zeng, X., Cao, Y., Zeng, J., et al. (2016a). The OsmiR396c‐OsGRF4‐OsGIF1 regulatory module determines grain size and yield in rice. Plant Biotechnology Journal 14, 2134–2146. doi: 10.1111/pbi.12569
Li, T., Li, H., Zhang, Y.-X., and Liu, J.-Y. (2011). Identification and analysis of seven H2O2-responsive miRNAs and 32 new miRNAs in the seedlings of rice (Oryza sativa L. ssp. indica). Nucleic Acids Research 39, 2821–2833. doi: 10.1093/nar/gkq1047
Li, X., Xia, K., Liang, Z., Chen, K., Gao, C., and Zhang, M. (2016b). MicroRNA393 is involved in nitrogen-promoted rice tillering through regulation of auxin signal transduction in axillary buds. Sci Rep 6, 32158. doi: 10.1038/srep32158
Li, Y., Li, J., Chen, Z., Wei, Y., Qi, Y., and Wu, C. (2020). OsmiR167a‐targeted auxin response factors modulate tiller angle via fine‐tuning auxin distribution in rice. Plant Biotechnology Journal 18, 2015–2026. doi: 10.1111/pbi.13360
Li, Y., Wang, W., Wang, T., Wouters, M. A., Yin, Y., Jiao, Z., et al. (2018). Regulation through MicroRNAs in Response to Low-Energy N+ Ion Irradiation in Oryza sativa. Radiation Research 191, 189. doi: 10.1667/RR15125.1
Li, Y., Zhao, S.-L., Li, J.-L., Hu, X.-H., Wang, H., Cao, X.-L., et al. (2017). Osa-miR169 Negatively Regulates Rice Immunity against the Blast Fungus Magnaporthe oryzae. Front. Plant Sci. 8. doi: 10.3389/fpls.2017.00002
Li, Y., Zheng, Y.-P., Zhou, X.-H., Yang, X.-M., He, X.-R., Feng, Q., et al. (2021). Rice miR1432 Fine-Tunes the Balance of Yield and Blast Disease Resistance via Different Modules. Rice 14. doi: 10.1186/s12284-021-00529-1
Li, Y.-F., Zheng, Y., Addo-Quaye, C., Zhang, L., Saini, A., Jagadeeswaran, G., et al. (2010). Transcriptome-wide identification of microRNA targets in rice: Rice microRNA targets. The Plant Journal 62, 742–759. doi: 10.1111/j.1365-313X.2010.04187.x
Lima, J. C., Arenhart, R. A., Margis-Pinheiro, M., and Margis, R. (2011). Aluminum triggers broad changes in microRNA expression in rice roots. Genet. Mol. Res. 10, 2817–2832. doi: 10.4238/2011.November.10.4
Lin, S.-I., Santi, C., Jobet, E., Lacut, E., El Kholti, N., Karlowski, W. M., et al. (2010). Complex Regulation of Two Target Genes Encoding SPX-MFS Proteins by Rice miR827 in Response to Phosphate Starvation. Plant and Cell Physiology 51, 2119–2131. doi: 10.1093/pcp/pcq170
Liu, H., Guo, S., Xu, Y., Li, C., Zhang, Z., Zhang, D., et al. (2014). OsmiR396d-Regulated OsGRFs Function in Floral Organogenesis in Rice through Binding to Their Targets OsJMJ706 and OsCR4. Plant Physiol. 165, 160–174. doi: 10.1104/pp.114.235564
Liu, Q. (2012). Novel miRNAs in the control of arsenite levels in rice. Funct Integr Genomics 12, 649–658. doi: 10.1007/s10142-012-0282-3
Liu, Q., Hu, H., Zhu, L., Li, R., Feng, Y., Zhang, L., et al. (2015). Involvement of miR528 in the Regulation of Arsenite Tolerance in Rice ( Oryza sativa L.). J. Agric. Food Chem. 63, 8849–8861. doi: 10.1021/acs.jafc.5b04191
Liu, Q., Yang, T., Yu, T., Zhang, S., Mao, X., Zhao, J., et al. (2017). Integrating Small RNA Sequencing with QTL Mapping for Identification of miRNAs and Their Target Genes Associated with Heat Tolerance at the Flowering Stage in Rice. Front. Plant Sci. 8. doi: 10.3389/fpls.2017.00043
Liu, Q., and Zhang, H. (2012). Molecular Identification and Analysis of Arsenite Stress-Responsive miRNAs in Rice. J. Agric. Food Chem. 60, 6524–6536. doi: 10.1021/jf300724t
Liu, Q., Zhang, Y.-C., Wang, C.-Y., Luo, Y.-C., Huang, Q.-J., Chen, S.-Y., et al. (2009). Expression analysis of phytohormone‐regulated microRNAs in rice, implying their regulation roles in plant hormone signaling. FEBS Letters 583, 723–728. doi: 10.1016/j.febslet.2009.01.020
Lu, C., Jeong, D.-H., Kulkarni, K., Pillay, M., Nobuta, K., German, R., et al. (2008). Genome-wide analysis for discovery of rice microRNAs reveals natural antisense microRNAs (nat-miRNAs). Proc. Natl. Acad. Sci. U.S.A. 105, 4951–4956. doi: 10.1073/pnas.0708743105
Lu, Y., Feng, Z., Bian, L., Xie, H., and Liang, J. (2011). miR398 regulation in rice of the responses to abiotic and biotic stresses depends on CSD1 and CSD2 expression. Functional Plant Biol. 38, 44. doi: 10.1071/FP10178
Lu, Y., Feng, Z., Liu, X., Bian, L., Xie, H., Zhang, C., et al. (2018). MiR393 and miR390 synergistically regulate lateral root growth in rice under different conditions. BMC Plant Biol 18, 261. doi: 10.1186/s12870-018-1488-x
Luo, G., Li, L., Yang, X., Yu, Y., Gao, L., Mo, B., et al. (2024). MicroRNA1432 regulates rice drought stress tolerance by targeting the CALMODULIN-LIKE2 gene. Plant Physiology 195, 1954–1968. doi: 10.1093/plphys/kiae127
Lv, D.-K., Bai, X., Li, Y., Ding, X.-D., Ge, Y., Cai, H., et al. (2010). Profiling of cold-stress-responsive miRNAs in rice by microarrays. Gene 459, 39–47. doi: 10.1016/j.gene.2010.03.011
Macovei, A., and Tuteja, N. (2012). microRNAs targeting DEAD-box helicases are involved in salinity stress response in rice (Oryza sativa L.). BMC Plant Biol 12, 183. doi: 10.1186/1471-2229-12-183
Macovei, A., and Tuteja, N. (2013). Different expression of miRNAs targeting helicases in rice in response to low and high dose rate γ-ray treatments. Plant Signaling & Behavior 8, e25128. doi: 10.4161/psb.25128
Maeda, S., Sakazono, S., Masuko-Suzuki, H., Taguchi, M., Yamamura, K., Nagano, K., et al. (2016). Comparative analysis of microRNA profiles of rice anthers between cool-sensitive and cool-tolerant cultivars under cool-temperature stress. Genes Genet. Syst. 91, 97–109. doi: 10.1266/ggs.15-00056
Mangrauthia, S. K., Bhogireddy, S., Agarwal, S., Prasanth, V. V., Voleti, S. R., Neelamraju, S., et al. (2017). Genome-wide changes in microRNA expression during short and prolonged heat stress and recovery in contrasting rice cultivars. Journal of Experimental Botany 68, 2399–2412. doi: 10.1093/jxb/erx111
Miura, K., Ikeda, M., Matsubara, A., Song, X.-J., Ito, M., Asano, K., et al. (2010). OsSPL14 promotes panicle branching and higher grain productivity in rice. Nat Genet 42, 545–549. doi: 10.1038/ng.592
Mutum, R. D., Balyan, S. C., Kansal, S., Agarwal, P., Kumar, S., Kumar, M., et al. (2013). Evolution of variety‐specific regulatory schema for expression of osa‐miR408 in indica rice varieties under drought stress. The FEBS Journal 280, 1717–1730. doi: 10.1111/febs.12186
Nischal, L., Mohsin, M., Khan, I., Kardam, H., Wadhwa, A., Abrol, Y. P., et al. (2012). Identification and Comparative Analysis of MicroRNAs Associated with Low-N Tolerance in Rice Genotypes. PLoS ONE 7, e50261. doi: 10.1371/journal.pone.0050261
Nosaka, M., Ono, A., Ishiwata, A., Shimizu-Sato, S., Ishimoto, K., Noda, Y., et al. (2013). Expression of the rice microRNA miR820 is associated with epigenetic modifications at its own locus. Genes Genet. Syst. 88, 105–112. doi: 10.1266/ggs.88.105
Pachamuthu, K., Hari Sundar, V., Narjala, A., Singh, R. R., Das, S., Avik Pal, H. C. Y., et al. (2022). Nitrate-dependent regulation of miR444-OsMADS27 signalling cascade controls root development in rice. Journal of Experimental Botany 73, 3511–3530. doi: 10.1093/jxb/erac083
Pandey, A. K., Gedda, M. R., and Verma, A. K. (2020). Effect of Arsenic Stress on Expression Pattern of a Rice Specific miR156j at Various Developmental Stages and Their Allied Co-expression Target Networks. Front. Plant Sci. 11, 752. doi: 10.3389/fpls.2020.00752
Pandey, C., Raghuram, B., Sinha, A. K., and Gupta, M. (2015). miRNA plays a role in the antagonistic effect of selenium on arsenic stress in rice seedlings. Metallomics 7, 857–866. doi: 10.1039/c5mt00013k
Payne, D., Li, Y., Govindan, G., Kumar, A., Thomas, J., Addo-Quaye, C. A., et al. (2023). High Daytime Temperature Responsive MicroRNA Profiles in Developing Grains of Rice Varieties with Contrasting Chalkiness. IJMS 24, 11631. doi: 10.3390/ijms241411631
Payne, D., and Sunkar, R. (2025). miR398 targets a Cu2+-containing Selenium Binding Protein (SBP) in rice and the phylogenetic analysis of the miR398-SBP module in plants. BMC Plant Biol 25. doi: 10.1186/s12870-025-06202-9
Peng, Y., Zhang, X., Liu, Y., and Chen, X. (2020). Exploring Heat-Response Mechanisms of MicroRNAs Based on Microarray Data of Rice Post-meiosis Panicle. International Journal of Genomics 2020, 1–13. doi: 10.1155/2020/7582612
Qiu, J., Cao, X., Shi, H., Chen, Z., Zhang, X., Cao, Z., et al. (2025). miR444b.2 –HsfA1– AOC1 module mediates heat priming–enhanced blast resistance in rice. Proc. Natl. Acad. Sci. U.S.A. 122, e2505764122. doi: 10.1073/pnas.2505764122
Qu, L., Lin, L., and Xue, H. (2019). Rice miR394 suppresses leaf inclination through targeting an F‐box gene, LEAF INCLINATION 4. JIPB 61, 406–416. doi: 10.1111/jipb.12713
Sailaja, B., Voleti, S. R., Subrahmanyam, D., Sarla, N., Prasanth, V. V., Bhadana, V. P., et al. (2014). Prediction and Expression Analysis of miRNAs Associated with Heat Stress in Oryza sativa. Rice Science 21, 3–12. doi: 10.1016/S1672-6308(13)60164-X
Salvador-Guirao, R., Hsing, Y., and San Segundo, B. (2018). The Polycistronic miR166k-166h Positively Regulates Rice Immunity via Post-transcriptional Control of EIN2. Front. Plant Sci. 9, 337. doi: 10.3389/fpls.2018.00337
Sharma, D., Tiwari, M., Lakhwani, D., Tripathi, R. D., and Trivedi, P. K. (2015a). Differential expression of microRNAs by arsenate and arsenite stress in natural accessions of rice. Metallomics 7, 174–187. doi: 10.1039/c4mt00264d
Sharma, N., Kumar, S., and Sanan-Mishra, N. (2021). Osa-miR820 regulatory node primes rice plants to tolerate salt stress in an agronomically advantageous manner. doi: 10.1101/2021.01.20.427536
Sharma, N., Tripathi, A., and Sanan-Mishra, N. (2015b). Profiling the expression domains of a rice-specific microRNA under stress. Front. Plant Sci. 6. doi: 10.3389/fpls.2015.00333
Shen, Y., Cai, X., Li, W., Wu, H., He, Z., Meng, Q., et al. (2025). Rice-specific miR1850.1 targets NPR3 to regulate cold stress response. Plant Communications 6, 101324. doi: 10.1016/j.xplc.2025.101324
Song, X., Li, P., Zhai, J., Zhou, M., Ma, L., Liu, B., et al. (2012). Roles of DCL4 and DCL3b in rice phased small RNA biogenesis. The Plant Journal 69, 462–474. doi: 10.1111/j.1365-313X.2011.04805.x
Sun, M., Shen, Y., Chen, Y., Wang, Y., Cai, X., Yang, J., et al. (2022). Osa-miR1320targets the ERF transcription factor OsERF096 to regulate cold tolerance via JA-mediated signaling. Plant Physiology 189, 2500–2516. doi: 10.1093/plphys/kiac208
Sun, M., Shen, Y., Li, H., Yang, J., Cai, X., Zheng, G., et al. (2019). The multiple roles of OsmiR535 in modulating plant height, panicle branching and grain shape. Plant Science 283, 60–69. doi: 10.1016/j.plantsci.2019.02.002
Sun, M., Shen, Y., Yang, J., Cai, X., Li, H., Zhu, Y., et al. (2020a). miR535 negatively regulates cold tolerance in rice. Mol Breeding 40, 14. doi: 10.1007/s11032-019-1094-0
Sun, M., Yang, J., Cai, X., Shen, Y., Cui, N., Zhu, Y., et al. (2018). The opposite roles of OsmiR408 in cold and drought stress responses in Oryza sativa. Mol Breeding 38, 120. doi: 10.1007/s11032-018-0877-z
Sun, W., Xu, X. H., Li, Y., Xie, L., He, Y., Li, W., et al. (2020b). OsmiR530 acts downstream of OsPIL15 to regulate grain yield in rice. New Phytologist 226, 823–837. doi: 10.1111/nph.16399
Sun, W., Xu, X. H., Wu, X., Wang, Y., Lu, X., Sun, H., et al. (2015). Genome-wide identification of microRNAs and their targets in wild type and phyB mutant provides a key link between microRNAs and the phyB-mediated light signaling pathway in rice. Front. Plant Sci. 6. doi: 10.3389/fpls.2015.00372
Tan, J., Zhang, L., Liu, C., Hong, Z., Wu, X., Zhang, Y., et al. (2025). UCL23 hierarchically regulated by WRKY51-miR528 mediates cadmium uptake, tolerance, and accumulation in rice. Cell Reports 44, 115336. doi: 10.1016/j.celrep.2025.115336
Tang, W., and Thompson, W. A. (2019). OsmiR528 Enhances Cold Stress Tolerance by Repressing Expression of Stress Response-related Transcription Factor Genes in Plant Cells. CG 20, 100–114. doi: 10.2174/1389202920666190129145439
Tian, C., Zuo, Z., and Qiu, J.-L. (2015). Identification and Characterization of ABA-Responsive MicroRNAs in Rice. Journal of Genetics and Genomics 42, 393–402. doi: 10.1016/j.jgg.2015.04.008
Um, T., Choi, J., Park, T., Chung, P. J., Jung, S. E., Shim, J. S., et al. (2022). Rice microRNA171f/SCL6 module enhances drought tolerance by regulation of flavonoid biosynthesis genes. Plant Direct 6, e374. doi: 10.1002/pld3.374
Wan, J., Meng, S., Wang, Q., Zhao, J., Qiu, X., Wang, L., et al. (2022). Suppression of microRNA168 enhances salt tolerance in rice (Oryza sativa L.). BMC Plant Biol 22, 563. doi: 10.1186/s12870-022-03959-1
Wang, H., Li, Y., Chern, M., Zhu, Y., Zhang, L.-L., Lu, J.-H., et al. (2021a). Suppression of rice miR168 improves yield, flowering time and immunity. Nat. Plants 7, 129–136. doi: 10.1038/s41477-021-00852-x
Wang, L., Sun, S., Jin, J., Fu, D., Yang, X., Weng, X., et al. (2015). Coordinated regulation of vegetative and reproductive branching in rice. Proc. Natl. Acad. Sci. U.S.A. 112, 15504–15509. doi: 10.1073/pnas.1521949112
Wang, M., Guo, W., Li, J., Pan, X., Pan, L., Zhao, J., et al. (2021b). The miR528- AO Module Confers Enhanced Salt Tolerance in Rice by Modulating the Ascorbic Acid and Abscisic Acid Metabolism and ROS Scavenging. J. Agric. Food Chem. 69, 8634–8648. doi: 10.1021/acs.jafc.1c01096
Wang, S., Sun, X., Hoshino, Y., Yu, Y., Jia, B., Sun, Z., et al. (2014). MicroRNA319 Positively Regulates Cold Tolerance by Targeting OsPCF6 and OsTCP21 in Rice (Oryza sativa L.). PLoS ONE 9, e91357. doi: 10.1371/journal.pone.0091357
Wang, Y., Shen, Y., Dong, W., Cai, X., Yang, J., Chen, Y., et al. (2024). PHD17 acts as a target of miR1320 to negatively control cold tolerance via JA-activated signaling in rice. The Crop Journal 12, 1447–1458. doi: 10.1016/j.cj.2024.07.012
Wu, J., Yang, R., Yang, Z., Yao, S., Zhao, S., Wang, Y., et al. (2017). ROS accumulation and antiviral defence control by microRNA528 in rice. Nature Plants 3, 16203. doi: 10.1038/nplants.2016.203
Wu, L., Zhang, Q., Zhou, H., Ni, F., Wu, X., and Qi, Y. (2009). Rice MicroRNA Effector Complexes and Targets. The Plant Cell 21, 3421–3435. doi: 10.1105/tpc.109.070938
Wu, L., Zhou, H., Zhang, Q., Zhang, J., Ni, F., Liu, C., et al. (2010). DNA Methylation Mediated by a MicroRNA Pathway. Molecular Cell 38, 465–475. doi: 10.1016/j.molcel.2010.03.008
Xia, K., Pan, X., Chen, H., Xu, X., and Zhang, M. (2023). Rice miR168a-5p regulates seed length, nitrogen allocation and salt tolerance by targeting OsOFP3, OsNPF2.4 and OsAGO1a, respectively. Journal of Plant Physiology 280, 153905. doi: 10.1016/j.jplph.2022.153905
Xia, K., Wang, R., Ou, X., Fang, Z., Tian, C., Duan, J., et al. (2012). OsTIR1 and OsAFB2 Downregulation via OsmiR393 Overexpression Leads to More Tillers, Early Flowering and Less Tolerance to Salt and Drought in Rice. PLoS ONE 7, e30039. doi: 10.1371/journal.pone.0030039
Xie, K., Wu, C., and Xiong, L. (2006). Genomic Organization, Differential Expression, and Interaction of SQUAMOSA Promoter-Binding-Like Transcription Factors and microRNA156 in Rice. Plant Physiology 142, 280–293. doi: 10.1104/pp.106.084475
Xu, D., Cao, H., Fang, W., Pan, J., Chen, J., Zhang, J., et al. (2017). Linking hydrogen-enhanced rice aluminum tolerance with the reestablishment of GA/ABA balance and miRNA-modulated gene expression: A case study on germination. Ecotoxicology and Environmental Safety 145, 303–312. doi: 10.1016/j.ecoenv.2017.07.055
Yan, Y., Wang, H., Hamera, S., Chen, X., and Fang, R. (2014). miR444a has multiple functions in the rice nitrate‐signaling pathway. The Plant Journal 78, 44–55. doi: 10.1111/tpj.12446
Yan, Y., Wei, M., Li, Y., Tao, H., Wu, H., Chen, Z., et al. (2021). MiR529a controls plant height, tiller number, panicle architecture and grain size by regulating SPL target genes in rice (Oryza sativa L.). Plant Science 302, 110728. doi: 10.1016/j.plantsci.2020.110728
Yang, C., Li, D., Mao, D., Liu, X., Ji, C., Li, X., et al. (2013). Overexpression of micro RNA 319 impacts leaf morphogenesis and leads to enhanced cold tolerance in rice ( O ryza sativa L .). Plant Cell & Environment 36, 2207–2218. doi: 10.1111/pce.12130
Yang, J. H. (2006). “Evidence of an auxin signal pathway, microRNA167-ARF8-GH3, and its response to exogenous auxin in cultured rice cells.” Nucleic Acids Research 34, 1892–1899. doi: 10.1093/nar/gkl118
Yang, R., Li, P., Mei, H., Wang, D., Sun, J., Yang, C., et al. (2019). Fine-Tuning of MiR528 Accumulation Modulates Flowering Time in Rice. Molecular Plant 12, 1103–1113. doi: 10.1016/j.molp.2019.04.009
Yang, W., Fan, T., Hu, X., Cheng, T., and Zhang, M. (2017). Overexpressing osa-miR171c decreases salt stress tolerance in rice. J. Plant Biol. 60, 485–492. doi: 10.1007/s12374-017-0093-0
Yang, X., Zhao, X., Dai, Z., Ma, F., Miao, X., and Shi, Z. (2021). OsmiR396/growth regulating factor modulate rice grain size through direct regulation of embryo-specific miR408. Plant Physiology 186, 519–533. doi: 10.1093/plphys/kiab084
Yang, Z., Hui, S., Lv, Y., Zhang, M., Chen, D., Tian, J., et al. (2022). miR395-regulated sulfate metabolism exploits pathogen sensitivity to sulfate to boost immunity in rice. Molecular Plant 15, 671–688. doi: 10.1016/j.molp.2021.12.013
Yu, C., Chen, Y., Cao, Y., Chen, H., Wang, J., Bi, Y.-M., et al. (2018). Overexpression of miR169o, an Overlapping MicroRNA in Response to Both Nitrogen Limitation and Bacterial Infection, Promotes Nitrogen Use Efficiency and Susceptibility to Bacterial Blight in Rice. Plant and Cell Physiology 59, 1234–1247. doi: 10.1093/pcp/pcy060
Yu, L., Luo, Y., Liao, B., Xie, L., Chen, L., Xiao, S., et al. (2012). Comparative transcriptome analysis of transporters, phytohormone and lipid metabolism pathways in response to arsenic stress in rice ( Oryza sativa ). New Phytologist 195, 97–112. doi: 10.1111/j.1469-8137.2012.04154.x
Yuan, H., Cheng, M., Wang, R., Wang, Z., Fan, F., Wang, W., et al. (2024). miR396b/GRF6 module contributes to salt tolerance in rice. Plant Biotechnology Journal 22, 2079–2092. doi: 10.1111/pbi.14326
Yuan, N., Yuan, S., Li, Z., Li, D., Hu, Q., and Luo, H. (2016). Heterologous expression of a rice miR395 gene in Nicotiana tabacum impairs sulfate homeostasis. Sci Rep 6, 28791. doi: 10.1038/srep28791
Yue, E., Cao, H., and Liu, B. (2020). OsmiR535, a Potential Genetic Editing Target for Drought and Salinity Stress Tolerance in Oryza sativa. Plants 9, 1337. doi: 10.3390/plants9101337
Yue, E., Li, C., Li, Y., Liu, Z., and Xu, J.-H. (2017a). MiR529a modulates panicle architecture through regulating SQUAMOSA PROMOTER BINDING-LIKE genes in rice (Oryza sativa). Plant Mol Biol 94, 469–480. doi: 10.1007/s11103-017-0618-4
Yue, E., Liu, Z., Li, C., Li, Y., Liu, Q., and Xu, J.-H. (2017b). Overexpression of miR529a confers enhanced resistance to oxidative stress in rice (Oryza sativa L.). Plant Cell Rep 36, 1171–1182. doi: 10.1007/s00299-017-2146-8
Yue, E., Rong, F., Liu, Z., Ruan, S., Lu, T., and Qian, H. (2023). Cadmium induced a non-coding RNA microRNA535 mediates Cd accumulation in rice. Journal of Environmental Sciences 130, 149–162. doi: 10.1016/j.jes.2022.10.005
Yue, E.-K., Ruan, S., Liu, Z., Zha, Y., Rong, F., and Qian, H. (2024). A novel OsmiR535-OsSPL7-OsNramp5 regulatory module mediates cadmium accumulation in rice (Oryza sativa L.). doi: 10.22541/au.170668653.34583723/v1
Zeng, H., Zhang, X., Ding, M., and Zhu, Y. (2019). Integrated analyses of miRNAome and transcriptome reveal zinc deficiency responses in rice seedlings. BMC Plant Biol 19, 585. doi: 10.1186/s12870-019-2203-2
Zhang, H., Zhang, J., Yan, J., Gou, F., Mao, Y., Tang, G., et al. (2017a). Short tandem target mimic rice lines uncover functions of miRNAs in regulating important agronomic traits. Proc. Natl. Acad. Sci. U.S.A. 114, 5277–5282. doi: 10.1073/pnas.1703752114
Zhang, J., Wang, L., Xue, M., Gan, L., and Pei, X. (2024). MicroRNA171a regulates plant development and enhances drought stress tolerance. Environmental and Experimental Botany 219, 105613. doi: 10.1016/j.envexpbot.2023.105613
Zhang, J., Xu, C., Liu, K., Li, Y., Wang, M., Tao, L., et al. (2021). Deep Sequencing Discovery and Profiling of Known and Novel miRNAs Produced in Response to DNA Damage in Rice. IJMS 22, 9958. doi: 10.3390/ijms22189958
Zhang, J., Zhang, H., Srivastava, A. K., Pan, Y., Bai, J., Fang, J., et al. (2018a). Knockdown of Rice MicroRNA166 Confers Drought Resistance by Causing Leaf Rolling and Altering Stem Xylem Development. Plant Physiol. 176, 2082–2094. doi: 10.1104/pp.17.01432
Zhang, J., Zhou, Z., Bai, J., Tao, X., Wang, L., Zhang, H., et al. (2020a). Disruption of MIR396e and MIR396f improves rice yield under nitrogen-deficient conditions. National Science Review 7, 102–112. doi: 10.1093/nsr/nwz142
Zhang, J.-P., Yu, Y., Feng, Y.-Z., Zhou, Y.-F., Zhang, F., Yang, Y.-W., et al. (2017b). MiR408 Regulates Grain Yield and Photosynthesis via a Phytocyanin Protein. Plant Physiol. 175, 1175–1185. doi: 10.1104/pp.17.01169
Zhang, L., Huang, Y., Zheng, Y., Liu, X., Zhou, S., Yang, X., et al. (2022). Osa‐miR535 targets SQUAMOSA promoter binding protein‐like 4 to regulate blast disease resistance in rice. The Plant Journal 110, 166–178. doi: 10.1111/tpj.15663
Zhang, M., Liang, S., Hang, X., Xiang, Y., Cheng, Z., Li, W., et al. (2011). Identification of heavy-ion radiation-induced microRNAs in rice. Advances in Space Research 47, 1054–1061. doi: 10.1016/j.asr.2010.10.024
Zhang, X., Bao, Y., Shan, D., Wang, Z., Song, X., Wang, Z., et al. (2018b). Magnaporthe oryzae Induces the Expression of a MicroRNA to Suppress the Immune Response in Rice. Plant Physiol. 177, 352–368. doi: 10.1104/pp.17.01665
Zhang, Y.-C., He, R.-R., Lian, J.-P., Zhou, Y.-F., Zhang, F., Li, Q.-F., et al. (2020b). OsmiR528 regulates rice-pollen intine formation by targeting an uclacyanin to influence flavonoid metabolism. Proc. Natl. Acad. Sci. U.S.A. 117, 727–732. doi: 10.1073/pnas.1810968117
Zhang, Y.-C., Yu, Y., Wang, C.-Y., Li, Z.-Y., Liu, Q., Xu, J., et al. (2013). Overexpression of microRNA OsmiR397 improves rice yield by increasing grain size and promoting panicle branching. Nat Biotechnol 31, 848–852. doi: 10.1038/nbt.2646
Zhao, B., Ge, L., Liang, R., Li, W., Ruan, K., Lin, H., et al. (2009). Members of miR-169 family are induced by high salinity and transiently inhibit the NF-YA transcription factor. BMC Molecular Biol 10, 29. doi: 10.1186/1471-2199-10-29
Zhao, B., Liang, R., Ge, L., Li, W., Xiao, H., Lin, H., et al. (2007). Identification of drought-induced microRNAs in rice. Biochemical and Biophysical Research Communications 354, 585–590. doi: 10.1016/j.bbrc.2007.01.022
Zhao, J., Liu, X., Wang, M., Xie, L., Wu, Z., Yu, J., et al. (2022a). The miR528-D3 Module Regulates Plant Height in Rice by Modulating the Gibberellin and Abscisic Acid Metabolisms. Rice 15, 27. doi: 10.1186/s12284-022-00575-3
Zhao, W., Wen, J., Zhao, J., Liu, L., Wang, M., Huang, M., et al. (2025). E3 Ubiquitin Ligase OsRFI2 Regulates Salinity Tolerance by Targeting Ascorbate Peroxidase OsAPX8 for its Degradation in Rice. Rice 18, 12. doi: 10.1186/s12284-025-00763-x
Zhao, W., Xiao, W., Sun, J., Chen, M., Ma, M., Cao, Y., et al. (2022b). An Integration of MicroRNA and Transcriptome Sequencing Analysis Reveal Regulatory Roles of miRNAs in Response to Chilling Stress in Wild Rice. Plants 11, 977. doi: 10.3390/plants11070977
Zhao, Y., Peng, T., Sun, H., Teotia, S., Wen, H., Du, Y., et al. (2019). miR1432‐OsACOT (Acyl‐CoA thioesterase) module determines grain yield via enhancing grain filling rate in rice. Plant Biotechnology Journal 17, 712–723. doi: 10.1111/pbi.13009
Zhao, Y., Wen, H., Teotia, S., Du, Y., Zhang, J., Li, J., et al. (2017). Suppression of microRNA159 impacts multiple agronomic traits in rice (Oryza sativa L.). BMC Plant Biol 17, 215. doi: 10.1186/s12870-017-1171-7
Zhao, Y., Zhang, X., Cheng, Y., Du, X., Teotia, S., Miao, C., et al. (2023). The miR167-OsARF12 module regulates rice grain filling and grain size downstream of miR159. Plant Communications 4, 100604. doi: 10.1016/j.xplc.2023.100604
Zheng, Y., Li, Y.-F., Sunkar, R., and Zhang, W. (2012). SeqTar: an effective method for identifying microRNA guided cleavage sites from degradome of polyadenylated transcripts in plants. Nucleic Acids Research 40, e28–e28. doi: 10.1093/nar/gkr1092
Zhou, J., Zhang, R., Jia, X., Tang, X., Guo, Y., Yang, H., et al. (2022a). CRISPR‐Cas9 mediated OsMIR168a knockout reveals its pleiotropy in rice. Plant Biotechnology Journal 20, 310–322. doi: 10.1111/pbi.13713
Zhou, L., Liu, Y., Liu, Z., Kong, D., Duan, M., and Luo, L. (2010a). Genome-wide identification and analysis of drought-responsive microRNAs in Oryza sativa. Journal of Experimental Botany 61, 4157–4168. doi: 10.1093/jxb/erq237
Zhou, M., Gu, L., Li, P., Song, X., Wei, L., Chen, Z., et al. (2010b). Degradome sequencing reveals endogenous small RNA targets in rice (Oryza sativa L. ssp. indica). Front. Biol. 5, 67–90. doi: 10.1007/s11515-010-0007-8
Zhou, S., Huang, K., Zhou, Y., Hu, Y., Xiao, Y., Chen, T., et al. (2022b). Degradome sequencing reveals an integrative miRNA-mediated gene interaction network regulating rice seed vigor. BMC Plant Biol 22, 269. doi: 10.1186/s12870-022-03645-2
Zhou, Y., Zhou, S., Wang, L., Wu, D., Cheng, H., Du, X., et al. (2020). miR164c and miR168a regulate seed vigor in rice. JIPB 62, 470–486. doi: 10.1111/jipb.12792
